# Supplementary material for: Cerebellar Mechanisms Underlying Autism-like Cognitive Deficits in Mouse Offspring with Prenatal Valproic Acid Exposure
Source: Toxics. 2025 Sep 30;13(10):833. doi: 10.3390/toxics13100833 (PMC12568045; doi:10.3390/toxics13100833)
Supplement: Supplementary file 1 [file toxics-13-00833-s001.zip]

Archive with 1 entries (1 files):
- toxics-3836753-supplementary.pdf
